# Supplementary material for: Plasmodium falciparum genetic diversity and multiplicity of infection among asymptomatic and symptomatic malaria-infected individuals in Uganda
Source: Trop Med Health. 2024 Nov 14;52:86. doi: 10.1186/s41182-024-00656-7 (PMC11562702; doi:10.1186/s41182-024-00656-7)
Supplement: Supplementary file 3 — Additional file 3. [file 41182_2024_656_MOESM3_ESM.xls]

## Sheet: DATA WITH ALL THE ALLELES
Lab NO	Malaria Category	2490 (TAA)			Poly-α (ATT)					C2M34–313 (AT)			TA1 (ATT)					TA109 (AAT)				C3M69–383 (TA)				PFPK2 (TAA)
		Allele_1	Allele_2	Allele_3	Allele_1	Allele_2	Allele_3	Allele_4	Allele_5	Allele_1	Allele_2	Allele_3	Allele_1	Allele_2	Allele_3	Allele_4	Allele_5	Allele_1	Allele_2	Allele_3	Allele_4	Allele_1	Allele_2	Allele_3	Allele_4	Allele_1	Allele_2	Allele_3	Allele_4	Allele_5
1002	symptomatic uncomplicated malaria	84			156					239	255		161					176				138	154			159	174
1003	symptomatic uncomplicated malaria	84			153					239	243	255	152	188				161				140	152			168	171
1005	Symptomatic complicated malaria	84			153					221	233		152	161	167			161								162	165	189
1006	Symptomatic complicated malaria	84	87		162					221	233		161	164				164				124				189
1007	symptomatic uncomplicated malaria	84			177					223	231	233	164	176				161				134	144			171
1008	symptomatic uncomplicated malaria	84	90		147	162				235			158	170				176	188							168	171
1009	symptomatic uncomplicated malaria	81	84		153	156	171	180		221	235	255	155	161	170	179		161	173	185	200	148	174	186		159	162	165	168
1010	symptomatic uncomplicated malaria	84			156	162				217	229	241	161					161	200			124	140	146		162
1011	symptomatic uncomplicated malaria	75	84		153					231	235	249	152	179	185			164	188			124	136	146	172	165	168
1012	symptomatic uncomplicated malaria	84			162					255			161	170				185				138				165
1013	symptomatic uncomplicated malaria	84			168	171				237	245		161	179				152	167	176						165
1014	symptomatic uncomplicated malaria	90			150	159							149	179				161	164	197		128	156			165
1016	symptomatic uncomplicated malaria	84			165					223			164	170				161				136				183
1017	symptomatic uncomplicated malaria	81	84		147	153	165	177	180	217	233	237	164	170	173			161	164			124	136	142	148	162	171
1019	symptomatic uncomplicated malaria	84	87		144	150	153	168		223	229	235	161	173				161	164	173	176	124	140	144		165	168	171	174
1020	symptomatic uncomplicated malaria	81	84		147	165	183			209	227		167	176	182			161	173			128	152			162	171	186
1021	symptomatic uncomplicated malaria	81	84		150					209	223		137	149				152	161			140	152	156	158	165
1023	symptomatic uncomplicated malaria	84			153	156	159			213	231		149	152	164			161	173			124	146	152		174
1024	symptomatic uncomplicated malaria	84			180					233			179					173				124	148	152	156	174
1025	symptomatic uncomplicated malaria	84			159	162	165			231	235	239	164	167	173	176		161	164	173	176	124	146	148		162	165	168
1026	symptomatic uncomplicated malaria	81	84		147	153	168	177		221	233		170	179	185			164	176	185		124	138	140	144	159	162	168	177
1027	Symptomatic complicated malaria	84			180					223			161	173	179	185		161	164	173	176					165	168	171
1028	symptomatic uncomplicated malaria	84			156	165				219	245		161	167	179	185		164	170	176	182	124	144	148		171	177
1029	symptomatic uncomplicated malaria	90			171					231			167					173				124	136	140	152	168
1030	symptomatic uncomplicated malaria	84			165	177				211	213	219	161	164				161	164			124	138	146		180	186	189
1031	symptomatic uncomplicated malaria	81	84		153	162	168	171		213	217	219	179					173	179	185	191	136	138	146		159	162	180	183
1032	symptomatic uncomplicated malaria	78			153					223			152					173				124	136	138		162
1033	Symptomatic complicated malaria	81	84		153					223	239		152	158				173				136				165	168
1034	symptomatic uncomplicated malaria	81	84		156	171	174			225	235	247	161	173	191			164	176			124	136	140	148	162	168	180	183
1035	Asynmptomatic malaria	84			153					241			179					176				146	160			165	177
1036	symptomatic uncomplicated malaria	84			150								140	149	173	179		188				124	136	140	148	183
1037	symptomatic uncomplicated malaria	84			150	165	171			221	233	237	161	164	173			161	173	176	185	124	136	140	148	162	168	177	189
1038	symptomatic uncomplicated malaria	84			150					231	241		149	173	179			188				138	148			171	183
1039	symptomatic uncomplicated malaria	84			159					219			158					176				124	140			177
1040	symptomatic uncomplicated malaria	84			156					223	237		155	185				161				124	146			162
1041	symptomatic uncomplicated malaria	81			156					235			161					161				124	136			168
1042	symptomatic uncomplicated malaria	75	84		159	180				219	223	233	158	170	179			161	173			124	138	144		162	171
1044	symptomatic uncomplicated malaria	81			150	180				229	235	243	167	173	179			188				140				174
1048	symptomatic uncomplicated malaria				147					231			161					176				138	152			162
1049	symptomatic uncomplicated malaria	84			153	162				223	243		152	161				161	164	173						162	168
1050	symptomatic uncomplicated malaria	81	84		147	153	159	168	171	209	223	233	161	170	179	185		161	164	173						159	162	165	168	180
1051	symptomatic uncomplicated malaria	84	87	90	171					223	233	237	173	179				173	176			124	138	140		162	165
1052	Symptomatic complicated malaria	81	84		126	153				277			152	185				164				128	136	148		165	168
1086	Asynmptomatic malaria	75	81	84	150	153				229	241		149	161	167	173		161	164	176	188	124	146			159	162	165	174
1087	Asynmptomatic malaria	81	84		156	165	174			229	235	241	161	170	173	179		161	173	176		124	136	138	146	162	165	168	171
1089	Asynmptomatic malaria	81	84		174	183				229	239		161	164	170	182		161	164	176		124	138	144		171	174
1090	Asynmptomatic malaria	87	90		144	153	159			231	249		161					197				124	138			165	168	174	186
1091	Asynmptomatic malaria	84			171	177				241			179	185				161	173	176		124	146			159	162	165
1093	Asynmptomatic malaria	84			168					229	235	241	167					161	164	173	185	124	136	138	146	162	165
1094	Asynmptomatic malaria	84	90		153					223	257		152	161				161				124	136			165	183
1095	Asynmptomatic malaria	81			153					209	223	233	152	167				164				124	128	134	138	162
1097	Asynmptomatic malaria	84			153					209	227	233	167					161				134				186
1098	Symptomatic complicated malaria	75	81	84	168	171	177			211	231	245	143	170				173	176							162	165
1102	Asynmptomatic malaria	84			168					209	221	223	167					176				140	158			159	186
1103	Asynmptomatic malaria	84			153								152					176				124				171
1104	Asynmptomatic malaria	84			171					211	221	233	161					176				146				159
1105	Asynmptomatic malaria	84	87		153	156	180											176	182			124	146			165	174
1110	Asynmptomatic malaria	84			144					241			140	179				173				148	158			171
1111	Asynmptomatic malaria	84			171					221	223	239	173					164								168
1115	Asynmptomatic malaria	81	84	87	153	162	177			237	249		152	173	176	179		161	164	176	182	124	138	144	148	162	168	171
1116	Asynmptomatic malaria	84			153								179					161				138	154			165
1118	Asynmptomatic malaria	81	84		150	153	162	183		221	233		152	167				161	164	173	179					159	162	165	168
1119	Asynmptomatic malaria	81	84		150	159	162	165		235	243	259	161	167				161	164	176		124	142	146	158	162	177
1136	Asynmptomatic malaria	84			183					223	225		140	170	182			161				124	140	148		165
1139	Asynmptomatic malaria	84			159					209	221	223	158					173				124	138	140		159
1141	Asynmptomatic malaria	84			165					243			167					161				124				165
1143	Asynmptomatic malaria	84			153					211	233		161					161								162
1174	Symptomatic complicated malaria	84			150					233			149	176				176								168
1206	Symptomatic complicated malaria	81			153					211			152	173				173				124	148			174
2001	symptomatic uncomplicated malaria	75			141	159				219			158	173				161				140	152	162		165	168
2002	Asynmptomatic malaria	84			141	153	168			225			140	152				152				126	154			141	162
2003	symptomatic uncomplicated malaria	84			132	159	180			225	237		131	179	191			161	164			142	154	162		165	168
2004	Asynmptomatic malaria	84	90		141	147	153			239			134	152	161	173		173	176			140	146	162		141	162
2005	Symptomatic complicated malaria	81	84		141	159	162			231	237	239	134	161	185			161	164	173	176	124	136	142	146	141	162	168	171
2006	Asynmptomatic malaria	84			168					245			161	158	185			185				124	150			141	162
2007	symptomatic uncomplicated malaria	84			141	153	156	186		235			134	173	179			173				140	164			144	165	168
2009	symptomatic uncomplicated malaria	81	84		132	162	168			237			167	173				185				124	140	160		162	168
2010	Symptomatic complicated malaria	81			177					233			134	176				161	173	185		124	140	162		171	192
2013	Symptomatic complicated malaria	81	84		150	153	168	177		221	229	259	137	149	161	167		161	173	185		140	164			162
2014	Asynmptomatic malaria	84			153					233			179					161				142	164			159	180
2015	symptomatic uncomplicated malaria	75	81		168					219			173									138	162			141	162
2018	Asynmptomatic malaria	84			132	141				231			191					161				140	162			168
2019	Asynmptomatic malaria	84			141	153	174	180		229	237		152	161				161	173	185	188	124	136			144	159	165	168	186
2020	symptomatic uncomplicated malaria	84			141	156				233			140	155	161	179		161	164			138	164	176		141	162
2021	Asynmptomatic malaria	84			168					231			173					176				124				141	162
2023	symptomatic uncomplicated malaria	84			144	150	162			213	237	247	140	149	161	173	185	161	164	173	176	124	140	152	162	144	159	162
2024	symptomatic uncomplicated malaria	81			150					259			149	161	167			173				140	164			141	162
2025	Symptomatic complicated malaria	81	84		150	153				221	231	241	137	161	173	179		161	173	185		124	160			144	147	165	168
2027	Asynmptomatic malaria	75	81	84	141	150	156	174		237	241		161	167	173			185	188			124	146			144	162	165
2028	Symptomatic complicated malaria	84			180					221	231		137	161	173	179		176				160				162	183
2029	symptomatic uncomplicated malaria	84			141	153	156			247			140	152	155	161	176	185	188			124	140			141	162
2030	Asynmptomatic malaria	75	84		141	144	150	156	162	221	239		137	176				161	164	173	176	124	138	150	160	141	150	162	171
2031	Symptomatic complicated malaria	84			132	141	153	180		239			176					164				124				147	168
2032	Symptomatic complicated malaria	81			171					237			155					185				124	158			171
2033	Symptomatic complicated malaria	84			162	165				219	243		161	170				161	164	173	176	124	156			153	171
2034	symptomatic uncomplicated malaria	81			141	162				277			173					173				148	168			144	165	171
2036	Asynmptomatic malaria	81			141	159				239			140	158				185				146	168			144	165
2037	Asynmptomatic malaria	87			141	147	180			249			131	179				164				148	168			147	168
2038	Asynmptomatic malaria	84			141	177				243			173	176	182			185				150	170			144
2039	Asynmptomatic malaria	84			141	144	165	174		227			131	173				173				148	150			141	162
2040	Asynmptomatic malaria	81			141	171				249			155	170				185				142				138	159	180
2041	symptomatic uncomplicated malaria	84			168					227			173					185				136	160	164		174
2045	Symptomatic complicated malaria	84			150					221			149	161				161				124				144	165
2046	Asynmptomatic malaria	84			141	144	162						140	161				173	176	185		138	146			141	171
2047	Asynmptomatic malaria	84			132	144	150	156		261			161	173	182			161	164	185		124	138			141	162
2048	Symptomatic complicated malaria	84			153					233	263		152	161	170	176		161	164	185	188	146	150	168		141	150	162	171
2049	symptomatic uncomplicated malaria	84			147					233			140	164	173	197		173				142	164			162
2050	symptomatic uncomplicated malaria	84			168					249			176					161				154				144	165
2051	symptomatic uncomplicated malaria	84			153					247			152	185				185				124				171
2053	Symptomatic complicated malaria	84	90		153	162							149	152	161			161				124				162
2054	Asynmptomatic malaria	81			153					219			152	164				161				138	162			141	162	183
2055	symptomatic uncomplicated malaria	81			153					237			152	167	170	185	188	173	185			138				144	165
2063	symptomatic uncomplicated malaria	84			168					229			164					173				140	164			147	168
2064	Symptomatic complicated malaria	81			171					239			170	182				173				136	160	168		174	195
2065	symptomatic uncomplicated malaria	81	90		141	144	147	162		239			140	161				158	161	164		146				141	162
2070	Symptomatic complicated malaria	84			153					233			152	173	185			185				140	164			174
2072	Symptomatic complicated malaria	84			144	159				235	247		140	161	167			164				124	136			141	162	168
2076	Symptomatic complicated malaria	84			162					235			161	167				185				148	168			162
2086	Symptomatic complicated malaria	84			144					231			140	179				185				140	164			162
2087	Symptomatic complicated malaria	81	84		144	153	180			219	237	249	164	173	188	197		164	176			124				150	171
2089	Symptomatic complicated malaria	81	84		162					233	255		134	161	167	179		164	176			138				156	177
2090	Symptomatic complicated malaria	84			174					221	249		164	167				176	194	200		142	158			144	165
2113	Symptomatic complicated malaria	84			144					215			140	173	188			173	176			124				165	186
2114	Symptomatic complicated malaria	84			174					239			173	179				185				150	160	170		165
2115	Symptomatic complicated malaria	84	90		165	168	171			231	235		164	173	185			161	173			138	150	152	164	141	165	168
2116	Symptomatic complicated malaria	81	87		147	165				253			143	164	173	176		173				138	154	162	174	141	162	183
2120	Symptomatic complicated malaria	84			147	192				235	253		143	164	173			185				124	136	164	176	150	171
2127	Symptomatic complicated malaria	78			144					239			140	164	188			176				140	164			141	162
2139	Symptomatic complicated malaria	84			156					231			131					173				124	154	174		174
2148	Symptomatic complicated malaria	84			156					233			161					161				140	164			180
2154	Symptomatic complicated malaria	84			162					225			161					164				142	164			141	162
2162	Symptomatic complicated malaria	84			174					225			134	173				173	176			156	164	174		141	162
2163	Symptomatic complicated malaria	84			153					225			134	152				173	176			124	156	164		141	162	174
2164	Symptomatic complicated malaria	84			153					237	245		152	176				173				138	150			141	147	162	168
2165	Symptomatic complicated malaria	84			153	174				227	237		152	155	161	173	185	161	164	185	188	140	152	164		141	153	162	165	174
2168	Symptomatic complicated malaria	81			153					231	237		152	164	170	176		173	185			124	136	150		141	162	168
2172	Symptomatic complicated malaria	78			171					215			170	182				164	167			124	148	164		141	162
2183	Symptomatic complicated malaria	81			171					225			161	170	176			152				150	172			159
2185	Symptomatic complicated malaria	75	81	84	132	141	159	174		225	231	239	131	164	188			161	164	173	176	124	148	168		162	171	174
2188	Symptomatic complicated malaria	81	84		168	177				225	231		164	173	182	185		173	176			124				168
3001	symptomatic uncomplicated malaria	84			156	165	180			227	235		182	185				161	173	188		124	128	140		159	162	171
3002	symptomatic uncomplicated malaria	81	84		153	165	177			221	233	241	152	161	167			161	164	173	176	124	138	148	164	162	165	171	183
3004	symptomatic uncomplicated malaria	84			177													176	188			136				162	177
3005	symptomatic uncomplicated malaria	81	84		150	156	162			227	231		149	155	161	179	182	176				124	148			162	171	189
3006	symptomatic uncomplicated malaria	84	90		153	159	165	174		217	233	255						152	161	164	167	124	132	136	150	162	174
3007	symptomatic uncomplicated malaria	84			156					223			155	161				176	188			124	150			159	171
3008	symptomatic uncomplicated malaria	81			156					211			155	173	188			176				124	140	150	164	159	171
3009	symptomatic uncomplicated malaria	75	81	84	159	168	171			223			161	173				161	164	170	173	124	140	150	164	156	165	177
3010	symptomatic uncomplicated malaria	81	84		141	153	168	171		223	227	231	131					161	164	173	176	124	134	174		162	174	180
3011	symptomatic uncomplicated malaria	87			156					227			155	170				176				156	164			162	165
3012	symptomatic uncomplicated malaria	84			150					231			170					176				138	146	160		162	165	174	183
3014	symptomatic uncomplicated malaria	84			165	171				241			173					176				148	154	168		159	162	174
3015	symptomatic uncomplicated malaria	84			165					235			161	173				158				132	154	164	168	162	171	174	180
3016	Symptomatic complicated malaria	84			171					233	253		170	179				161	173	188		124	130	136	148	165	189
3017	symptomatic uncomplicated malaria	81	84		168	174												158	161	164	173	124	140	148	164	165	177
3018	symptomatic uncomplicated malaria	81	84		141	162	168			227	231		143					161	164			124	132	148		162	165	171
3019	symptomatic uncomplicated malaria	75	84		150	153	156	159	171	227	231		164	188				161	173	200		124	136			162	168	171	180
3023	symptomatic uncomplicated malaria	84			177								161	185				161	188			124				171	174
3024	symptomatic uncomplicated malaria	81	84		153					213	233		137					161	164	173	176	124	136	156	164	162	165
3025	symptomatic uncomplicated malaria	84			168					259								161	176	182						162	168	171	177	183
3026	symptomatic uncomplicated malaria	81			156	162				255			155	161	179	185		161	176			124	150			162	165	168	171	177
3029	symptomatic uncomplicated malaria	84			123													164				136				168
3030	symptomatic uncomplicated malaria	81	84		165	168				209	231							164	173	176	185	124	136	146	164	162	165
3031	Symptomatic complicated malaria	81	84	87	159					219			158	161				176				128
3032	symptomatic uncomplicated malaria	84			132	156	159	165		231	239		152					161	164	176	197					162	168	171	189
3033	symptomatic uncomplicated malaria	84			156	174				231			164	191				161	164	173	176	124	136	150		162	168	171	177	183
3034	symptomatic uncomplicated malaria	84	87		153	162				233	239							161	164	173	176	124	150			162	165	171
3035	symptomatic uncomplicated malaria	81	84		141	153	165	174		243			167	176				161	164	173	176	124	140	150	164	159	168	171	180
3036	symptomatic uncomplicated malaria	84			141	153	159	165		221			161	164	173			161	173	188	200	138	150	162	174	162	168	171
3038	symptomatic uncomplicated malaria	81	84		153	156	162			221	239	251	161	164	170	173		164	176			124	136	142		156	162	165
3039	Symptomatic complicated malaria	81	84		150	156							149	155	161	176		161	170	173	185	124	128	136	138	162	165	189
3040	symptomatic uncomplicated malaria	84			141					231			140	176				173				124	136	142	146	156
3042	symptomatic uncomplicated malaria	84	90		135	153	171						170	176	179			164	173	176		124	140	148		171	177
3045	symptomatic uncomplicated malaria	84			150	156	159	168		235	239		137	158	167			164	173			130	148	172		162	168	174
3046	symptomatic uncomplicated malaria	84			156	162				227			155	173	179			161	176			124	148			159
3051	Asynmptomatic malaria	75	84	87	141	156	171			223	241		161	170	173	176		161	173	176		124	142	148	150	162	165
3052	Asynmptomatic malaria	75	81	84	126	135	156	162	165	209	233							152	164	176	188	124	150			162	171
3054	Asynmptomatic malaria	75	81	84	150	156	162	165	168				161	179				152	161	164	173	124	150			159	162	171
3055	Asynmptomatic malaria	84			153	156	174	177	192	241	243		161	173	179	188		176				124	140	148	164	162
3056	Asynmptomatic malaria	78			159					243	277							173				126	140	162		162
3059	Asynmptomatic malaria	81	84		141	159	168			247			161	170				161	173	176	185	148	162			162	171	180
3060	Asynmptomatic malaria	81	84		141					223								176				150				180	183
3061	Asynmptomatic malaria	81	84		132	150	153						164	173				164	179	191						162	171	180
3062	Asynmptomatic malaria	84			156					241	243							161	164	173	176	128	140	160		162	171	180
3063	Asynmptomatic malaria	81	87		132	141	147	150	156				137					161	164	173	176	124	140	148		159	162	168
3065	Asynmptomatic malaria	75	81	84	147	150	153	156	165	225	229		164	185				164	173	176		124	126	144	150	162	168	171	180
3066	Asynmptomatic malaria	81			150	183							161	188				152	161	164	173	124	150			162	171	180
3067	Asynmptomatic malaria	87			147					277			143					158	161	164	173	124	136	144	162	162	171
3070	Asynmptomatic malaria	84			132					231			131	161				164	173			124	146			162	180
3071	Asynmptomatic malaria	75	84		168								167	191				161	164	173	176	138				165	174
3073	Asynmptomatic malaria	81			159								152					161	164	173	176	124	150			162
3074	Asynmptomatic malaria	84			141	150	165	171	177	237			161	170	173			164	167			124	150			159	171
3076	Asynmptomatic malaria	84	87		147					227	237							173	176			140	154	164	174	162	171
3077	Asynmptomatic malaria	81	84		126	147	153	156	159									152	161	164	176	124	140	148		165	171
3078	Asynmptomatic malaria	81			159					237	255		158	161				158				124	138	148		165
3079	Asynmptomatic malaria	81	84		135	147	153	159	162	213	219		137	179				161	164	173	176	124	136	138	150	159	162	165	171
3080	Asynmptomatic malaria	78			123	147	150	153	162	259			152	170				161	197			124	140	146	162	168
3081	Asynmptomatic malaria	75	84		153	156	159	162	168				167	173				164	173	176	188	124	140	146	156	162	165	174
3082	Asynmptomatic malaria	84			150	153				247	251							161	173			124	146	168		162	165
3084	Asynmptomatic malaria	84			153	159				227			152	158	161	167	179	152	161			124	136	160
3085	Asynmptomatic malaria	81			165	171				227			161	185	185			161				124	138	148	162	162
3086	Symptomatic complicated malaria	81	84		159					227			161					176				124	126	138		165
3087	Symptomatic complicated malaria	84			141	147				225	235		143	167				164				124	138	148	154	162	174
3088	Symptomatic complicated malaria	84			123					225			161	185				161	173	176	188	124	146			159	174	180
3089	Asynmptomatic malaria	84			153	156	162	171	177	217	219	237	155	158	173			161	164	167	173	124	148			165	168	171
3092	Symptomatic complicated malaria	75	84		156	168							155	173	179			161	164			124	130	148	174	168
3093	Asynmptomatic malaria	84			156					237	239		155	158				176				142				168
3094	Asynmptomatic malaria	84											155	161				161				124	144			162	165	171	183
3151	Symptomatic complicated malaria	81	87		153	165	174			219	233	255	164	170	176	179		161	164	185	197	148				162	165	171
3166	Symptomatic complicated malaria	81			150	159				217	233	249	158	161	173	188		164	185	188		124	150			168	174
3201	Symptomatic complicated malaria	81	84		150					217	233	239	149	161	176			161	164	173	176	126	150			159	171

## Sheet: DATA WITH PREDOMINANT ALLELES
Lab NO	Malaria Category	2490 (TAA)	Poly-α (ATT)	C2M34–313 (AT)	TA1 (ATT)	TA109 (AAT)	C3M69–383 (TA)	PfPK2 (TAA)
1002	symptomatic uncomplicated malaria	84	156	239	161	176	138	174
1003	symptomatic uncomplicated malaria	84	153	239	188	161	152	168
1005	Symptomatic complicated malaria	84	153	233	167	161		162
1006	Symptomatic complicated malaria	84	162	221	164	164	124	189
1007	symptomatic uncomplicated malaria	84	177	223	164	161	134	171
1008	symptomatic uncomplicated malaria	84	147	235	170	188		168
1009	symptomatic uncomplicated malaria	84	156	221	161	173	148	165
1010	symptomatic uncomplicated malaria	84	156	229	161	161	124	162
1011	symptomatic uncomplicated malaria	75	153	231	185	164	124	165
1012	symptomatic uncomplicated malaria	84	162	255	170	185	138	165
1013	symptomatic uncomplicated malaria	84	168	245	179	152		165
1014	symptomatic uncomplicated malaria	90	150		179	161	128	165
1016	symptomatic uncomplicated malaria	84	165	223	170	161	136	183
1017	symptomatic uncomplicated malaria	84	165	233	164	161	136	162
1019	symptomatic uncomplicated malaria	84	153	233	161	164	124	168
1020	symptomatic uncomplicated malaria	84	183	209	167	161	152	162
1021	symptomatic uncomplicated malaria	84	150	223	137	161	140	165
1023	symptomatic uncomplicated malaria	84	153	213	164	173	124	174
1024	symptomatic uncomplicated malaria	84	180	233	179	173	148	174
1025	symptomatic uncomplicated malaria	84	159	235	173	161	124	162
1026	symptomatic uncomplicated malaria	81	177	233	170	164	124	177
1027	Symptomatic complicated malaria	84	180	223	173	173		171
1028	symptomatic uncomplicated malaria	84	165	219	161	170	124	171
1029	symptomatic uncomplicated malaria	90	171	231	167	173	136	168
1030	symptomatic uncomplicated malaria	84	165	211	164	164	124	189
1031	symptomatic uncomplicated malaria	84	162	213	179	173	136	162
1032	symptomatic uncomplicated malaria	78	153	223	161	173	124	162
1033	Symptomatic complicated malaria	84	153	239	158	173	136	168
1034	symptomatic uncomplicated malaria	81	171	235	161	164	124	162
1035	Asynmptomatic malaria	84	153	241	179	176	146	165
1036	symptomatic uncomplicated malaria	84	150		173	188	124	183
1037	symptomatic uncomplicated malaria	84	171	233	161	161	124	168
1038	symptomatic uncomplicated malaria	84	150	241	173	188	148	183
1039	symptomatic uncomplicated malaria	84	159	219	170	176	140	177
1040	symptomatic uncomplicated malaria	84	156	237	185	161	124	162
1041	symptomatic uncomplicated malaria	81	156	235	161	161	124	168
1042	symptomatic uncomplicated malaria	75	159	233	170	161	124	171
1044	symptomatic uncomplicated malaria	81	180	243	167	188	140	174
1048	symptomatic uncomplicated malaria		147	231	161	176	138	162
1049	symptomatic uncomplicated malaria	84	162	243	161	164		162
1050	symptomatic uncomplicated malaria	81	153	233	185	164		168
1051	symptomatic uncomplicated malaria	84	171	233	173	176	124	162
1052	Symptomatic complicated malaria	81	153	277	185	164	128	165
1086	Asynmptomatic malaria	75	150	229	167	164	124	159
1087	Asynmptomatic malaria	84	165	235	170	161	124	165
1089	Asynmptomatic malaria	81	183	239	170	164	138	174
1090	Asynmptomatic malaria	87	144	231	161	197	138	168
1091	Asynmptomatic malaria	84	171	241	179	173	124	162
1093	Asynmptomatic malaria	84	168	229	167	173	124	165
1094	Asynmptomatic malaria	90	153	223	161	161	124	165
1095	Asynmptomatic malaria	81	153	223	167	164	124	162
1097	Asynmptomatic malaria	84	153	233	167	161	134	186
1098	Symptomatic complicated malaria	81	171	245	143	173		162
1102	Asynmptomatic malaria	84	168	223	167	176	140	159
1103	Asynmptomatic malaria	84	153		152	176	124	171
1104	Asynmptomatic malaria	84	171	249	161	176	146	159
1105	Asynmptomatic malaria	84	180			182	124	165
1110	Asynmptomatic malaria	84	144	241	179	173	148	171
1111	Asynmptomatic malaria	84	171	239	173	164		168
1115	Asynmptomatic malaria	81	177	237	173	182	124	162
1116	Asynmptomatic malaria	84	153		179	161	138	165
1118	Asynmptomatic malaria	81	153	221	167	173		165
1119	Asynmptomatic malaria	84	159	235	161	164	124	162
1136	Asynmptomatic malaria	84	183	223	170	161	124	165
1139	Asynmptomatic malaria	84	159	209	158	173	124	159
1141	Asynmptomatic malaria	84	165	243	167	161	124	165
1143	Asynmptomatic malaria	84	153	211	161	161		162
1174	Symptomatic complicated malaria	84	150	233	176	176		168
1206	Symptomatic complicated malaria	81	153	211	173	173	124	174
2001	symptomatic uncomplicated malaria	75	159	219	173	161	140	168
2002	Asynmptomatic malaria	84	153	225	152	152	126	162
2003	symptomatic uncomplicated malaria	84	132	225	179	164	142	165
2004	Asynmptomatic malaria	90	141	239	161	173	140	162
2005	Symptomatic complicated malaria	81	159	231	134	161	124	162
2006	Asynmptomatic malaria	84	168	245	161	185	124	162
2007	symptomatic uncomplicated malaria	84	186	235	173	173	140	165
2009	symptomatic uncomplicated malaria	84	168	237	173	185	124	168
2010	Symptomatic complicated malaria	81	177	233	134	185	140	192
2013	Symptomatic complicated malaria	81	150	221	137	173	140	162
2014	Asynmptomatic malaria	84	153	233	179	161	142	180
2015	symptomatic uncomplicated malaria	75	168	219	173	179	138	162
2018	Asynmptomatic malaria	84	132	231	191	161	140	168
2019	Asynmptomatic malaria	84	153	229	161	173	124	165
2020	symptomatic uncomplicated malaria	84	156	233	179	161	138	162
2021	Asynmptomatic malaria	84	168	231	173	176	124	162
2023	symptomatic uncomplicated malaria	84	144	213	161	185	140	159
2024	symptomatic uncomplicated malaria	81	150	259	161	173	140	162
2025	Symptomatic complicated malaria	84	150	221	173	161	124	165
2027	Asynmptomatic malaria	75	174	237	167	185	144	165
2028	Symptomatic complicated malaria	84	180	221	173	176	160	162
2029	symptomatic uncomplicated malaria	84	156	247	161	188	140	162
2030	Asynmptomatic malaria	84	168	221	137	173	124	162
2031	Symptomatic complicated malaria	84	132	239	176	164	124	168
2032	Symptomatic complicated malaria	81	171	237	155	185	124	171
2033	Symptomatic complicated malaria	84	162	219	161	164	124	171
2034	symptomatic uncomplicated malaria	81	162	277	173	173	148	165
2036	Asynmptomatic malaria	81	159	239	158	185	146	165
2037	Asynmptomatic malaria	87	180	249	131	164	148	168
2038	Asynmptomatic malaria	84	177	243	173	185	150	144
2039	Asynmptomatic malaria	84	174	227	173	173	148	162
2040	Asynmptomatic malaria	81	171	249	155	185	142	180
2041	symptomatic uncomplicated malaria	84	168	227	173	185	136	174
2045	Symptomatic complicated malaria	84	150	221	161	161	124	165
2046	Asynmptomatic malaria	84	162		161	173	138	171
2047	Asynmptomatic malaria	84	132	261	173	164	138	162
2048	Symptomatic complicated malaria	84	153	233	176	161	146	171
2049	symptomatic uncomplicated malaria	84	147	233	197	173	142	162
2050	symptomatic uncomplicated malaria	84	168	249	176	161	154	165
2051	symptomatic uncomplicated malaria	84	153	247	185	185	124	171
2053	Symptomatic complicated malaria	84	162		161	161	124	162
2054	Asynmptomatic malaria	81	153	219	164	161	138	183
2055	symptomatic uncomplicated malaria	81	153	237	185	185	138	165
2063	symptomatic uncomplicated malaria	84	168	229	164	173	140	168
2064	Symptomatic complicated malaria	81	171	239	182	173	136	195
2065	symptomatic uncomplicated malaria	90	144	239	161	164	146	162
2070	Symptomatic complicated malaria	84	153	233	173	185	140	174
2072	Symptomatic complicated malaria	84	144	247	161	164	124	162
2076	Symptomatic complicated malaria	84	162	235	167	185	148	162
2086	Symptomatic complicated malaria	84	144	231	179	185	140	162
2087	Symptomatic complicated malaria	84	144	237	173	176	124	171
2089	Symptomatic complicated malaria	81	162	233	167	176	138	177
2090	Symptomatic complicated malaria	84	174	249	167	194	142	165
2113	Symptomatic complicated malaria	84	144	215	173	176	124	186
2114	Symptomatic complicated malaria	84	174	239	179	185	150	165
2115	Symptomatic complicated malaria	84	168	231	173	161	138	165
2116	Symptomatic complicated malaria	87	147	253	173	173	138	162
2120	Symptomatic complicated malaria	84	147	235	173	185	124	171
2127	Symptomatic complicated malaria	78	144	239	188	176	140	162
2139	Symptomatic complicated malaria	84	156	231	131	173	124	174
2148	Symptomatic complicated malaria	84	156	233	161	161	140	180
2154	Symptomatic complicated malaria	84	162	225	161	164	142	162
2162	Symptomatic complicated malaria	84	174	225	134	173	156	162
2163	Symptomatic complicated malaria	84	153	225	134	176	124	162
2164	Symptomatic complicated malaria	84	153	237	176	173	138	162
2165	Symptomatic complicated malaria	84	153	237	185	164	140	162
2168	Symptomatic complicated malaria	81	153	231	164	173	124	162
2172	Symptomatic complicated malaria	78	171	215	182	167	124	162
2183	Symptomatic complicated malaria	81	171	225	161	152	148	159
2185	Symptomatic complicated malaria	75	132	225	188	161	124	171
2188	Symptomatic complicated malaria	84	168	225	173	176	124	168
3001	symptomatic uncomplicated malaria	84	180	227	182	161	128	159
3002	symptomatic uncomplicated malaria	81	153	221	161	173	124	162
3004	symptomatic uncomplicated malaria	84	177			176	136	162
3005	symptomatic uncomplicated malaria	84	150	227	161	176	124	162
3006	symptomatic uncomplicated malaria	84	153	217		167	132	162
3007	symptomatic uncomplicated malaria	84	156	223	161	188	124	159
3008	symptomatic uncomplicated malaria	81	156	211	173	176	124	159
3009	symptomatic uncomplicated malaria	75	168	223	161	161	124	165
3010	symptomatic uncomplicated malaria	84	168	233	131	173	124	162
3011	symptomatic uncomplicated malaria	87	156	227	170	176	156	165
3012	symptomatic uncomplicated malaria	84	150	231	170	176	138	183
3014	symptomatic uncomplicated malaria	84	171	241	173	176	148	159
3015	symptomatic uncomplicated malaria	84	165	235	173	158	132	171
3016	Symptomatic complicated malaria	84	171	233	179	161	124	165
3017	symptomatic uncomplicated malaria	84	168			161	124	177
3018	symptomatic uncomplicated malaria	84	141	227	143	164	132	165
3019	symptomatic uncomplicated malaria	84	171	227	188	161	136	171
3023	symptomatic uncomplicated malaria	84	177		185	161	124	171
3024	symptomatic uncomplicated malaria	81	153	213	137	164	124	165
3025	symptomatic uncomplicated malaria	84	168	259		176		168
3026	symptomatic uncomplicated malaria	81	156	255	161	161	124	168
3029	symptomatic uncomplicated malaria	84	123			164	136	168
3030	symptomatic uncomplicated malaria	84	165	209		173	124	162
3031	Symptomatic complicated malaria	84	159	219	161	176	128
3032	symptomatic uncomplicated malaria	84	165	231	152	161		168
3033	symptomatic uncomplicated malaria	84	174	231	191	161	124	168
3034	symptomatic uncomplicated malaria	84	153	233		173	124	162
3035	symptomatic uncomplicated malaria	84	153	243	167	164	124	168
3036	symptomatic uncomplicated malaria	84	159	221	161	173	138	162
3038	symptomatic uncomplicated malaria	84	153	221	161	164	124	165
3039	Symptomatic complicated malaria	81	150		155	161	124	165
3040	symptomatic uncomplicated malaria	84	141	231	176	173	124	156
3042	symptomatic uncomplicated malaria	84	135		179	164	124	171
3045	symptomatic uncomplicated malaria	84	159	235	167	164	172	168
3046	symptomatic uncomplicated malaria	84	156	227	173	176	124	159
3051	Asynmptomatic malaria	75	141	223	161	176	124	162
3052	Asynmptomatic malaria	84	126	209		176	124	171
3054	Asynmptomatic malaria	84	180		161	173	124	159
3055	Asynmptomatic malaria	84	174	241	173	176	124	162
3056	Asynmptomatic malaria	78	159	277		173	140	162
3059	Asynmptomatic malaria	81	141	247	170	161	148	171
3060	Asynmptomatic malaria	81	141	223		176	150	180
3061	Asynmptomatic malaria	84	132		173	179		171
3062	Asynmptomatic malaria	84	156	241		161	128	171
3063	Asynmptomatic malaria	81	159		137	164	124	168
3065	Asynmptomatic malaria	81	150	225	185	176	124	168
3066	Asynmptomatic malaria	81	150		188	173	124	171
3067	Asynmptomatic malaria	87	147	277	143	173	136	171
3070	Asynmptomatic malaria	84	132	231	161	164	124	180
3071	Asynmptomatic malaria	84	168		191	176	138	165
3073	Asynmptomatic malaria	81	159		152	164	124	162
3074	Asynmptomatic malaria	84	165	237	170	167	124	171
3076	Asynmptomatic malaria	84	147	227		176	140	171
3077	Asynmptomatic malaria	84	159			176	124	171
3078	Asynmptomatic malaria	81	159	255	161	158	124	165
3079	Asynmptomatic malaria	84	153	213	137	161	124	162
3080	Asynmptomatic malaria	78	165	259	152	161	124	168
3081	Asynmptomatic malaria	84	174		167	164	124	165
3082	Asynmptomatic malaria	84	150	247		173	124	165
3084	Asynmptomatic malaria	84	159	227	161	161	136
3085	Asynmptomatic malaria	81	165	227	161	161	138	162
3086	Symptomatic complicated malaria	84	159	227	161	176	124	165
3087	Symptomatic complicated malaria	84	147	235	167	164	124	174
3088	Symptomatic complicated malaria	84	123	225	161	173	124	180
3089	Asynmptomatic malaria	84	156	237		173	124	168
3092	Symptomatic complicated malaria	84	156		173	164	124	168
3093	Asynmptomatic malaria	84	156	239	158	176	142	168
3094	Asynmptomatic malaria	84			161	161	124	171
3151	Symptomatic complicated malaria	81	174	233	170	164	148	165
3166	Symptomatic complicated malaria	81	159	249	173	164	124	174
3201	Symptomatic complicated malaria	81	150	233	161	176	126	171
